# Supplementary material for: The luciferase-based in vivo protein–protein interaction assay revealed that CHK1 promotes PP2A and PME-1 interaction
Source: J Biol Chem. 2024 Apr 6;300(5):107277. doi: 10.1016/j.jbc.2024.107277 (PMC11098961; doi:10.1016/j.jbc.2024.107277)
Supplement: Supplemental File 1 [file mmc1.xlsx]

## Sheet: Sheet1
ID	Compound	Average luminescent Intensity (% of DMSO)	ID	Compound	Average luminescent Intensity (% of DMSO)			Average luminescent Intensity (% of DMSO)			Average luminescent Intensity (% of DMSO)
1	Paclitaxel	106.321	101	Nutlin-3	118.003	201	SU11274	83.2639	301	imatinib mesylate	138.414
2	Etoposide	110.042	102	Benzylguanine	134.376	202	PKR inhibitor	97.4956	302	pazopanib	135.33
3	Kenpaullone	112.307	103	AZT	124.922	203	Akt Inhibitor IV	79.259	303	5,15-DPP	131.182
4	Sodium salicylate	133.096	104	Pifithrin-a (cyclic)	129.892	204	Aurora kinase inhibitor III	115.425	304	chlorpromazine hydrochloride	143.485
5	SU1498	115.626	105	Actinonin	142.591	205	TG003	115.123	305	temozolomide	128.785
6	Lovastatin	134.443	106	ALLN	127.903	206	SU5402	120.176	306	BIX01294	130.417
7	SP600125	123.961	107	NSC95397	128.233	207	JNK inhibitor VIII	122.831	307	TMPyP4	94.3616
8	L-NMMA	128.827	108	Dequalinium	77.2873	208	RAF1 kinase inhibitor I	118.914	308	OSU-03012	142.66
9	Ro-20-1724	140.348	109	Fumitremorgin C	121.889	209	TGF-b RI kinase inhibitor II	131.698	309	Vismodegib	128.542
10	Lactacystin	97.9328	110	Debromohymenialdisine (DBH)	104.89	210	Akt Inhibitor VIII, Isozyme-Selective, Akti-1/2	107.877	310	SD208	102.764
11	5-FU	111.507	111	C75	114.906	211	isogranulatimide	112.011	311	sunitinib malate	85.4826
12	Flutamide	108.785	112	Chetomin	31.7967	212	Diacylglycerol kinase inhibitor II	131.72	312	CCG-1423	123.389
13	Cytochalasin D	76.8378	113	MDM2 inhibitor	95.2887	213	Flt-3 Inhibitor	123.194	313	IWP-2	132.127
14	Purvalanol A	118.26	114	DFMO	112.039	214	AGL2263	130.471	314	desipramine hydrochloride	143.804
15	Theophylline	117.622	115	Nalidixic acid	124.242	215	SB202190	112.147	315	crizotinib	68.3139
16	GGTI-286	136.147	116	PRIMA-1	114.89	216	ZM336372	130.782	316	S2101 (LSD1 inhibitor II)	144.952
17	Radicicol	85.6157	117	Oligomycin	102.069	217	Tpl2 kinase inhibitor	122.546	317	BSI-201 (Iniparib)	153.611
18	Damnacanthal	116.286	118	cathepsin B	111.202	218	Akt Inhibitor XI	123.056	318	OSI-906	112.785
19	PD169316	121.038	119	Diazoxide	112.677	219	Alsterpaullone, 2-cyanoethyl	108.994	319	Gant61	145.297
20	Zaprinast	121.003	120	A23187	56.4365	220	Chk2 inhibitor	113.895	320	LDN193189	115.479
21	cPLA2inhibitor	123.183	121	Rotenone	95.597	221	IC60211	117.362	321	gefitinib	106.941
22	Hydroxyurea	121.398	122	Cerulenin	116.385	222	cFMS Receptor Tyrosine Kinase Inhibitor	121.026	322	PIM1/2 Kinase Inhibitor V	135.731
23	Bestatin	129.197	123	Dimethyloxalylglycine	117.932	223	BMS-345541	121.034	323	IWR-1-endo	125.217
24	Daunorubicin, HCl	158.362	124	Phenelzine	131.649	224	PP2	110.06	324	brefeldin A	60.2221
25	2',5'-dideoxyadenosine	129.228	125	KT5823	123.448	225	SB239063	119.372	325	Torkinib	44.856
26	3-ATA	145.235	126	a-Amanitin	139.589	226	4-cyano-3-methylisoquinoline	131.275	326	AMI-1	137.586
27	Azacytidine	143.252	127	Finasteride	123.216	227	H-1152	115.47	327	ABT-888 (Veliparib)	139.086
28	Dexamethasone	116.443	128	Bafilomycin A1	97.5861	228	TrkA inhibitor	130.244	328	PF-04217903	141.969
29	17-AAG	94.6178	129	Pepstatin A	133.758	229	compound C	126.941	329	PD173074	122.827
30	PD98059	118.046	130	Amiloride	119.019	230	Cdk1/2 inhibitor III	114.32	330	Thiazovivin	108.955
31	SB203580	121.793	131	Valinomycin	80.7952	231	Chk2 inhibitor II	150.25	331	(+)-Bicuculline	104.761
32	AG1296	128.006	132	Ionomycin	146.767	232	TX-1918	129.298	332	Acetohexamide	170.841
33	OBAA	121.561	133	Antimycin A1	100.557	233	SU6656	121.449	333	Betamethasone	107.597
34	HA1077	122.201	134	Tunicamycin	101.875	234	IKK-2 inhibitor VI	98.0096	334	Ibuprofen	141.58
35	Bleomycin sulfate	124.59	135	HR22C16	114.533	235	ERK inhibitor II	108.146	335	Imipramine	127.274
36	Doxorubicin, HCl	142.259	136	Deprenyl	118.488	236	VEGFR receptor tyrosine kinase inhibitor II	110.097	336	Indomethacin	125.149
37	AKT inhibitor	141.118	137	Rp-8-CPT-cGMPS	116.122	237	ATM/ATR kinase inhibitor	130.832	337	Reserpine	137.175
38	Olomoucine	125.076	138	MST-312	110.013	238	Cdk2/9 inhibitor	96.5096	338	Naloxone	132.419
39	Aphidicolin	124.025	139	Aminoglutethimide	123.165	239	Ellagic acid	114.46	339	Novobiocin	128.823
40	GSK-3 inhibitor II	126.246	140	HA 14-1	126.921	240	BPIQ-Ⅱ	105.731	340	Streptozocin	112.967
41	AG1024	108.042	141	Z-GLF-CMK	117.3	241	GSK-3 inhibitor IX	143.908	341	Spiramycin I	120.794
42	U0126	113.145	142	Lidocaine	115.155	242	IRAK-1/4 inhibitor	116.494	342	4,4'-Dithiodimorpholine	123.153
43	Rapamycin	78.7452	143	Nigericin	97.6564	243	SU11652	115.457	343	Alendronate	121.302
44	LY294002	88.5936	144	Thapsigargin	100.259	244	Go7874	111.01	344	alpha-Glucosylrutin	121.688
45	Cantharidin	78.1383	145	Leptomycin B	114.458	245	VEGF recptor 2 kinase inhibitor I	120.097	345	G-418	125.817
46	Y27632	106.007	146	Deoxynojirimycin	120.518	246	ATM kinase inhibitor	110.547	346	Gliclazide	126.186
47	Cisplatin	123.103	147	Monastrol	116.952	247	KN-62	123.34	347	Paeoniflorin	122.283
48	Tamoxifen, citrate	129.52	148	Decylubiquinone	134.933	248	NU6102	134.709	348	Picrotoxin	128.83
49	TBB	126.34	149	MK886	140.293	249	1-Azakenpaullone	111.995	349	Podophyllotoxin	108.819
50	AG1478	108.735	150	b-Rubromycin	123.099	250	JAK Inhibitor I	107.133	350	Suramin	126.374
51	Scriptaid	85.5474	151	Formestane	127.513	251	PDGF receptor tyrosine kinase inhibitor V	121.567	351	Neomycin B	119.566
52	1400W, HCl	120.153	152	BH3I-1	135.023	252	vorinostat	98.8901	352	praziquantel	116.371
53	Fumagillin	103.703	153	RS102895	125.755	253	PIM1 Inhibitor II	135.746	353	Limonin, from Grapefruit	118.072
54	NU1025	120.186	154	Monensin	111.287	254	FH535	101.395	354	Aristolochic acid	129.06
55	Wortmannin	85.1671	155	Diltiazem	133.3	255	anisomycin	43.9282	355	Aspirin	111.327
56	Cytostatin	136.661	156	t-Butylhydroquinone (BHQ)	138.334	256	orlistat	135.162	356	N-(6-aminohexyl)-1-naphthalene sulfonamide	115.636
57	PP1 analog	106.931	157	R59022	145.867	257	C646	146.006	357	Streptomycin	121.962
58	Methotrexate	57.4871	158	Swainsonine	128.082	258	AG014699 (Rucaparib)	137.013	358	Tetracycline	125.941
59	Actinomycin D	140.347	159	Nordihydroguaiaretic acid (NDGA)	131.346	259	Decitabine	116.483	359	benfluorex hydrochloride	135.718
60	AG957	125.306	160	Ro 5-4864	130.283	260	A83-01	104.955	360	Colistin A	104.247
61	Sulindac sulfide	121.936	161	Clofibrate	128.3	261	nilotinib	120.555	361	(+/-)-Vesamicol hydrochloride	105.548
62	Genistein	110.336	162	SB431542	120.096	262	erlotinib	112.469	362	Apomorphine hydrochloride hemihydrate	120.597
63	Trichostatin A	85.8363	163	Mifepristone	122.118	263	AY 9944	121.651	363	Atenolol	119.257
64	AMT, HCl	130.325	164	LFM-A13	119.417	264	DAPT	115.38	364	Benomyl	116.612
65	GM6001	139.049	165	SB328437	131.896	265	thalidomide	113.866	365	Colchicine	95.0044
66	Benzamide	143.323	166	Ouabain	58.2637	266	MDV3100	123.888	366	Folic acid	112.332
67	H-89	147.182	167	Nifedipine	132.253	267	SIRT1 inhibitor III	123.808	367	Ginkgolide A	121.188
68	Cyclosporin A	165.461	168	N-phenylanthranilic acid	134.107	268	MK-4827 (Niraparib)	120.7	368	Griseofulvin	121.811
69	Mitomycin C	151.53	169	Dioctanoylglycol	129.759	269	Vandetanib	99.8976	369	L-Mimosine from Koa hoale seeds	111.22
70	Camptothecin	136.128	170	LY83583	27.1512	270	BIO	130.472	370	D-(+)-Melibiose, Monohydrate	115.365
71	KN93	116.885	171	ETYA	121.053	271	sorafenib	129.516	371	Nialamide	110.845
72	Valeryl salicylate	150.336	172	Lonidamine	114.828	272	bortezomib	69.2409	372	Sulfaquinoxaline sodium salt	109.434
73	Manumycin A	149.581	173	BADGE	123.041	273	cyclopamine	124.709	373	(-)-Berberine chloride	108.788
74	AG825	147.366	174	N1,N12-Diethylspermine (BESpm)	125.423	274	XAV939	106.906	374	perphenazine	131.438
75	AG490	129.205	175	TOFA	130.535	275	lenalidomide	125.967	375	Oxybutynin chloride	118.529
76	N-Acetyl-L-cysteine	145.135	176	Terreic acid	141.272	276	PAC-1	138.486	376	Trimebutine	123.515
77	D609	151.963	177	SB225002	105.467	277	Tenovin-6	123.792	377	acebutolol hydrochloride	125.308
78	Bisindolymaleimide I, HCl	125.231	178	Sanguinarine	121.32	278	ENMD-2076	108.328	378	Acetazolamide	119.951
79	FK-506	165.806	179	Verapamil	139.843	279	Axitinib	114.428	379	biochanin a	105.429
80	Nocodazole	93.7052	180	DIDS	119.163	280	TWS119	84.1634	380	brucine	134.229
81	Vinblastine sulfate	117.176	181	RHC80267	115.849	281	temsirolimus	85.4477	381	bumetanide	109.193
82	Aclarubicin	155.877	182	ODQ	114.259	282	dasatinib	81.6743	382	Digitoxin	65.7927
83	Z-VAD-FMK	164.223	183	Baicalein	120.748	283	Jervine	130.791	383	flunarizine hydrochloride	107.615
84	NS-398	151.765	184	ML-7	123.988	284	PJ-34	139.472	384	gemfibrozil	121.298
85	FTI-276	150.608	185	Troglitazone	128.834	285	tretinoin	119.679	385	Sulfamerazine	124.745
86	Cycloheximide	68.4496	186	Fumonisin B1	117.477	286	ABT-737	136.834	386	Xylometazoline hydrochloride	121.595
87	Cucurbitacin I	92.8852	187	Aurora kinase/cdk inhibitor	114.278	287	PCI-34051	138.927	387	hycanthone	122.723
88	Aminoguanidine, HCl	136.3	188	Lavendustin C	126.115	288	MLN8237	121.312	388	Atractyloside potassium salt	126.074
89	IBMX	151.276	189	Cdk4 inhibitor	111.318	289	Vemurafenib	126.532	389	clozapine	120.087
90	H-7	133.14	190	DMAT	111.559	290	CT99021	127.156	390	tolnaftate	98.3611
91	MG-132	81.6709	191	indirubin-3'-monoxime	110.923	291	lapatinib	121.04	391	amiodarone hydrochloride	123.131
92	Dephostatin	141.026	192	JAK3 Inhibitor VI	52.7976	292	everolimus	84.9857	392	Procyclidine hydrochloride	106.594
93	E-64d	134.855	193	MEK inhibitor I	116.963	293	WP1066	132.15	393	warfarin	122.798
94	AMD3100 octahydrochloride	134.929	194	PDGF receptor tyrosine kinase inhibitor IV	93.975	294	Olaparib	122.573	394	niclosamide	67.0408
95	Amastatin	130.599	195	Syk inhibitor	118.076	295	tamibarotene	123.312	395	Bicyclomycin	116.637
96	Glibenclamide	139.473	196	ABT-702	128.555	296	UNC0638	127.879	396	siccanin	126.523
97	PGP-4008	138.543	197	Aurora kinase inhibitor II	130.359	297	(+)-JQ1	135.981	397	Polyoxin D	129.009
98	SB218078	59.4848	198	NSC625987	119.937	298	YM155	41.3435	398	Reveromycin A	131.24
99	Xanthohumol	34.7874	199	D4476	104.859	299	Ruxolitinib	80.0101	399	RK-682	136.694
100	Anacardic acid	140.072	200	SU4984	114.518	300	LY2157299	120.27
