# Supplementary material for: The luciferase-based in vivo protein–protein interaction assay revealed that CHK1 promotes PP2A and PME-1 interaction
Source: J Biol Chem. 2024 Apr 6;300(5):107277. doi: 10.1016/j.jbc.2024.107277 (PMC11098961; doi:10.1016/j.jbc.2024.107277)
Supplement: Supplemental File 2 [file mmc2.xlsx]

## Sheet: Sheet1
Phosphorylation sites	Query	Start	–	End	Observed	Mr(expt)	Mr(calc)	ppm	M	Score	Expect	Rank	U	Peptide	Possible phosphorylation within the same peptide (Site Analysis by MASCOT)
S24, S30	1398	22	–	34	848.357	1694.7	1694.7	0.85	1	64	2.5e-05	1	U	K.QLSESQVKSLCEK.A + 2Phospho (ST)	S3, S9 99.46%, S3, S5 0.46%, S5, S9 0.08%
S30	1209	22	–	34	808.374	1614.73	1614.73	0.15	1	72	9.1e-07	1	U	K.QLSESQVKSLCEK.A + Phospho (ST)	S9 99.86%, S5 0.09%, S3 0.06%
S30	1210	22	–	34	539.251	1614.73	1614.73	0.22	1	35	0.0073	1	U	K.QLSESQVKSLCEK.A + Phospho (ST)	S9 47.99%, S3 39.64%, S5 12.36%
T40	1244	37	–	49	812.902	1623.79	1623.79	1.03	1	56	6.7e-05	1	U	K.EILTKESNVQEVR.C + Phospho (ST)	T4 99.54%, S7 0.46%
T40	1245	37	–	49	812.902	1623.79	1623.79	1.25	1	69	1e-05	1	U	K.EILTKESNVQEVR.C + Phospho (ST)	T4 80.97%, S7 19.03%
S43	1354	35	–	49	608.646	1822.92	1822.92	-0.93	2	46	0.0003	1	U	K.AKEILTKESNVQEVR.C + Phospho (ST)	S9 66.77%, T6 33.23%
S43	1355	35	–	49	608.647	1822.92	1822.92	0.27	2	79	9.6e-07	1	U	K.AKEILTKESNVQEVR.C + Phospho (ST)	S9 99.62%, T6 0.38%
S43	1243	37	–	49	542.269	1623.79	1623.79	-0.073	1	69	1.1e-06	1	U	K.EILTKESNVQEVR.C + Phospho (ST)	S7 99.99%, T4 0.01%
T78	1369	75	–	89	936.879	1871.74	1871.74	0.074	0	105	3.8e-10	1	U	K.SPDTNYLFMGDYVDR.G + Phospho (ST)	T4 100.00%, S1 0.00%
T78	1373	75	–	89	944.877	1887.74	1887.74	0.89	0	63	2.1e-05	1	U	K.SPDTNYLFMGDYVDR.G + Oxidation (M); Phospho (ST)	T4 98.43%, S1 1.57%
S93	1323	90	–	104	868.449	1734.88	1734.88	-0.28	0	57	0.00014	1	U	R.GYYSVETVTLLVALK.V + Phospho (ST)	S4 99.69%, T7 0.30%, T9 0.01%
S93	1324	90	–	104	868.45	1734.89	1734.88	0.36	0	48	0.00015	1	U	R.GYYSVETVTLLVALK.V + Phospho (ST)	S4 98.56%, T7 1.38%, T9 0.05%
T219	1624	215	–	239	912.421	2734.24	2734.24	0.94	0	52	6.1e-05	1	U	R.GAGYTFGQDISETFNHANGLTLVSR.A + Phospho (ST)	T5 99.87%, S11 0.10%, T13 0.03%
S225	1623	215	–	239	912.42	2734.24	2734.24	0.34	0	80	1.2e-06	1	U	R.GAGYTFGQDISETFNHANGLTLVSR.A + Phospho (ST)	S11 93.91%, T5 3.06%, T13 3.03%
T227	1621	215	–	239	912.418	2734.23	2734.24	-2.67	0	97	1.7e-08	1	U	R.GAGYTFGQDISETFNHANGLTLVSR.A + Phospho (ST)	T13 96.49%, S11 3.50%, T5 0.01%, T21 0.00%, S24 0.00%
T227	1622	215	–	239	912.42	2734.24	2734.24	-0.46	0	83	2.7e-07	1	U	R.GAGYTFGQDISETFNHANGLTLVSR.A + Phospho (ST)	T13 99.60%, S11 0.40%, T5 0.00%, T21 0.00%, S24 0.00%
T235	1625	215	–	239	912.422	2734.25	2734.24	2.28	0	49	0.00014	1	U	R.GAGYTFGQDISETFNHANGLTLVSR.A + Phospho (ST)	T21 97.20%, T13 1.86%, S24 0.50%, T5 0.28%, S11 0.15%
S285	1692	269	–	294	1027.47	3079.38	3079.38	-0.053	1	39	0.0013	1	U	R.CGNQAAIMELDDTLKYSFLQFDPAPR.R + Phospho (ST)	S17 81.16%, T13 18.81%
T301	799	295	–	303	396.531	1186.57	1186.57	-0.63	2	38	0.0046	1	U	R.RGEPHVTRR.T + Phospho (ST)
